# Supplementary material for: Evaluation of miRNA as Biomarkers of Emotional Valence in Pigs
Source: Animals (Basel). 2021 Jul 9;11(7):2054. doi: 10.3390/ani11072054 (PMC8300371; doi:10.3390/ani11072054)
Supplement: Supplementary file 1 [file animals-11-02054-s001.zip]

Archive with 1 entries (1 files):
- animals-1274899-supplementary.pdf
